# Supplementary material for: Bile Acids Activate NLRP3 Inflammasome, Promoting Murine Liver Inflammation or Fibrosis in a Cell Type-Specific Manner
Source: Cells. 2021 Oct 1;10(10):2618. doi: 10.3390/cells10102618 (PMC8534222; doi:10.3390/cells10102618)
Supplement: Supplementary file 1 [file cells-10-02618-s001.zip]

Archive with 1 entries (1 files):
- cells-1349572-supplementary.pdf
